# Supplementary material for: Performance Analysis of Anode-Supported Solid Oxide Fuel Cells: A Machine Learning Approach
Source: Materials (Basel). 2022 Nov 3;15(21):7760. doi: 10.3390/ma15217760 (PMC9655730; doi:10.3390/ma15217760)
Supplement: Supplementary file 1 [file materials-15-07760-s001.zip]

Archive with 3 entries (3 files):
- Dataset (Appendix SB).xlsx
- Source code (Appendix SA).py
- SupplementaryMaterial.pdf
