# Supplementary material for: Performance Analysis of Anode-Supported Solid Oxide Fuel Cells: A Machine Learning Approach
Source: Materials (Basel). 2022 Nov 3;15(21):7760. doi: 10.3390/ma15217760 (PMC9655730; doi:10.3390/ma15217760)
Supplement: Supplementary file 1 [file materials-15-07760-s001.zip › Dataset (Appendix SB).xlsx]

## Sheet: Sheet1
Temperature (°C)	Anode support thickness (mm)	Anode support porosity (%)	Electrolyte thickness (μm)	CFL thickness (μm)	Current density (A cm-2)	Voltage (V)
800	1	0.48	8	20	0	1.09587
800	1	0.48	8	20	0.0258493	1.07107
800	1	0.48	8	20	0.0568685	1.04628
800	1	0.48	8	20	0.124077	1.02397
800	1	0.48	8	20	0.175775	1.00661
800	1	0.48	8	20	0.274003	0.97686
800	1	0.48	8	20	0.279173	0.969421
800	1	0.48	8	20	0.38257	0.939669
800	1	0.48	8	20	0.491137	0.904959
800	1	0.48	8	20	0.615214	0.867769
800	1	0.48	8	20	0.697932	0.842975
800	1	0.48	8	20	0.811669	0.818182
800	1	0.48	8	20	0.904727	0.78843
800	1	0.48	8	20	0.997784	0.768595
800	1	0.48	8	20	1.15805	0.723967
800	1	0.48	8	20	1.26662	0.701653
800	1	0.48	8	20	1.38035	0.679339
800	1	0.48	8	20	1.49926	0.652066
800	1	0.48	8	20	1.65953	0.617355
800	1	0.48	8	20	1.7836	0.590083
800	1	0.48	8	20	1.88183	0.572727
800	1	0.48	8	20	1.9904	0.552893
800	1	0.48	8	20	2.19202	0.518182
800	1	0.48	8	20	2.31093	0.498347
800	1	0.48	8	20	2.39882	0.480992
800	1	0.48	8	20	2.50739	0.468595
800	1	0.48	8	20	2.66248	0.446281
800	1	0.48	8	20	3.00369	0.396694
700	1	0.48	8	20	0	1.09091
700	1	0.48	8	20	0.0310192	1.0562
700	1	0.48	8	20	0.0568685	1.03388
700	1	0.48	8	20	0.124077	0.996694
700	1	0.48	8	20	0.170606	0.961983
700	1	0.48	8	20	0.258493	0.907438
700	1	0.48	8	20	0.346381	0.855372
700	1	0.48	8	20	0.408419	0.82314
700	1	0.48	8	20	0.491137	0.776033
700	1	0.48	8	20	0.610044	0.721488
700	1	0.48	8	20	0.697932	0.67686
700	1	0.48	8	20	0.811669	0.629752
700	1	0.48	8	20	0.889217	0.595041
700	1	0.48	8	20	0.997784	0.547934
700	1	0.48	8	20	1.14771	0.490909
700	1	0.48	8	20	1.24594	0.456198
700	1	0.48	8	20	1.37001	0.41157
700	1	0.48	8	20	1.48892	0.37686
700	1	0.48	8	20	1.59749	0.349587
700	1	0.48	8	20	1.70089	0.319835
700	1	0.48	8	20	1.79911	0.292562
700	1	0.48	8	20	1.91802	0.260331
700	1	0.48	8	20	1.96972	0.252893
600	1	0.48	8	20	0	1.0438
600	1	0.48	8	20	0.0361891	0.999174
600	1	0.48	8	20	0.0723781	0.949587
600	1	0.48	8	20	0.0930576	0.852893
600	1	0.48	8	20	0.149926	0.798347
600	1	0.48	8	20	0.201625	0.706612
600	1	0.48	8	20	0.279173	0.607438
600	1	0.48	8	20	0.330871	0.535537
600	1	0.48	8	20	0.39291	0.476033
600	1	0.48	8	20	0.480798	0.371901
600	1	0.48	8	20	0.594535	0.277686
600	1	0.48	8	20	0.734121	0.190909
600	1	0.48	8	20	0.79099	0.14876
600	1	0.48	8	20	0.842688	0.11157
800	0.5	0.48	8	20	3.2058	0.41752
800	0.5	0.48	8	20	3.1626	0.4223
800	0.5	0.48	8	20	3.0109	0.43944
800	0.5	0.48	8	20	2.87426	0.46175
800	0.5	0.48	8	20	2.79991	0.47251
800	0.5	0.48	8	20	2.63515	0.49482
800	0.5	0.48	8	20	2.50856	0.51833
800	0.5	0.48	8	20	2.4312	0.5255
800	0.5	0.48	8	20	2.31063	0.5526
800	0.5	0.48	8	20	2.174	0.57212
800	0.5	0.48	8	20	2.00019	0.60798
800	0.5	0.48	8	20	1.86054	0.6299
800	0.5	0.48	8	20	1.76811	0.64464
800	0.5	0.48	8	20	1.64353	0.66696
800	0.5	0.48	8	20	1.49785	0.69764
800	0.5	0.48	8	20	1.35619	0.72354
800	0.5	0.48	8	20	1.24768	0.74426
800	0.5	0.48	8	20	0.98747	0.80084
800	0.5	0.48	8	20	0.88198	0.82793
800	0.5	0.48	8	20	0.79457	0.84626
800	0.5	0.48	8	20	0.62779	0.88332
800	0.5	0.48	8	20	0.5002	0.914
800	0.5	0.48	8	20	0.37964	0.94109
800	0.5	0.48	8	20	0.28721	0.96939
800	0.5	0.48	8	20	0.1998	1.00126
800	0.5	0.48	8	20	0.06316	1.04908
800	0.5	0.48	8	20	0.00489	1.07856
800	1.45	0.48	8	20	2.53367	0.33504
800	1.45	0.48	8	20	2.38096	0.36094
800	1.45	0.48	8	20	2.2825	0.37568
800	1.45	0.48	8	20	2.11773	0.40995
800	1.45	0.48	8	20	1.99115	0.43824
800	1.45	0.48	8	20	1.84547	0.47888
800	1.45	0.48	8	20	1.71787	0.50359
800	1.45	0.48	8	20	1.64353	0.52311
800	1.45	0.48	8	20	1.49483	0.56136
800	1.45	0.48	8	20	1.3803	0.59204
800	1.45	0.48	8	20	1.22859	0.63109
800	1.45	0.48	8	20	1.12611	0.67174
800	1.45	0.48	8	20	0.99651	0.71118
800	1.45	0.48	8	20	0.86289	0.74545
800	1.45	0.48	8	20	0.73931	0.78729
800	1.45	0.48	8	20	0.58761	0.83271
800	1.45	0.48	8	20	0.5002	0.86858
800	1.45	0.48	8	20	0.42585	0.89049
800	1.45	0.48	8	20	0.34849	0.92237
800	1.45	0.48	8	20	0.25003	0.96062
800	1.45	0.48	8	20	0.15358	0.99011
800	1.45	0.48	8	20	0.03001	1.03194
800	1.45	0.48	8	20	0.00188	1.05904
800	2.45	0.48	8	20	2.14888	0.29559
800	2.45	0.48	8	20	2.08056	0.30197
800	2.45	0.48	8	20	1.99416	0.32906
800	2.45	0.48	8	20	1.83944	0.36572
800	2.45	0.48	8	20	1.7249	0.3976
800	2.45	0.48	8	20	1.59128	0.43107
800	2.45	0.48	8	20	1.4888	0.46533
800	2.45	0.48	8	20	1.35317	0.50598
800	2.45	0.48	8	20	1.24065	0.54264
800	2.45	0.48	8	20	1.12913	0.58965
800	2.45	0.48	8	20	0.99651	0.63388
800	2.45	0.48	8	20	0.90609	0.66696
800	2.45	0.48	8	20	0.80763	0.69764
800	2.45	0.48	8	20	0.70214	0.74187
800	2.45	0.48	8	20	0.56249	0.79486
800	2.45	0.48	8	20	0.49417	0.82315
800	2.45	0.48	8	20	0.39873	0.8634
800	2.45	0.48	8	20	0.31735	0.88571
800	2.45	0.48	8	20	0.24601	0.92356
800	2.45	0.48	8	20	0.16262	0.95703
800	2.45	0.48	8	20	0.11641	0.97297
800	2.45	0.48	8	20	0.07019	0.99768
800	2.45	0.48	8	20	0.03604	1.0184
800	2.45	0.48	8	20	0.00489	1.04071
800	1	0.32	8	20	1.88716	0.26079
800	1	0.32	8	20	1.75347	0.35166
800	1	0.32	8	20	1.61977	0.42055
800	1	0.32	8	20	1.49854	0.47336
800	1	0.32	8	20	1.39557	0.51535
800	1	0.32	8	20	1.25855	0.56554
800	1	0.32	8	20	1.10327	0.61245
800	1	0.32	8	20	0.99781	0.65051
800	1	0.32	8	20	0.89484	0.68003
800	1	0.32	8	20	0.77029	0.72661
800	1	0.32	8	20	0.64573	0.76237
800	1	0.32	8	20	0.55854	0.79058
800	1	0.32	8	20	0.49044	0.81518
800	1	0.32	8	20	0.39412	0.85061
800	1	0.32	8	20	0.3443	0.87915
800	1	0.32	8	20	0.25378	0.90966
800	1	0.32	8	20	0.16991	0.95657
800	1	0.32	8	20	0.12009	0.98216
800	1	0.32	8	20	0.06695	1.0166
800	1	0.32	8	20	0.04536	1.03989
800	1	0.32	8	20	0	1.06712
800	1	0.57	8	20	3.40262	0.44876
800	1	0.57	8	20	3.24983	0.46483
800	1	0.57	8	20	3.16928	0.46975
800	1	0.57	8	20	3.00403	0.49436
800	1	0.57	8	20	2.87366	0.51142
800	1	0.57	8	20	2.76488	0.53011
800	1	0.57	8	20	2.64613	0.54717
800	1	0.57	8	20	2.50995	0.56817
800	1	0.57	8	20	2.36962	0.58785
800	1	0.57	8	20	2.26997	0.6013
800	1	0.57	8	20	1.64801	0.71546
800	1	0.57	8	20	1.50435	0.73777
800	1	0.57	8	20	1.38311	0.74892
800	1	0.57	8	20	1.23115	0.78205
800	1	0.57	8	20	0.99781	0.83126
800	1	0.57	8	20	0.85415	0.86308
800	1	0.57	8	20	0.72711	0.88407
800	1	0.57	8	20	0.60255	0.91228
800	1	0.57	8	20	0.49626	0.93689
800	1	0.57	8	20	0.34679	0.97002
800	1	0.57	8	20	0.26043	0.99692
800	1	0.57	8	20	0.17573	1.01791
800	1	0.57	8	20	0.14168	1.02775
800	1	0.57	8	20	0.05449	1.04973
800	1	0.57	8	20	0.00218	1.07926
800	1	0.76	8	20	3.12859	0.4527
800	1	0.76	8	20	3.00154	0.48189
800	1	0.76	8	20	2.85788	0.50781
800	1	0.76	8	20	2.75824	0.51535
800	1	0.76	8	20	2.64613	0.53864
800	1	0.76	8	20	2.50995	0.55964
800	1	0.76	8	20	2.37875	0.57407
800	1	0.76	8	20	2.26997	0.58785
800	1	0.76	8	20	2.15205	0.60852
800	1	0.76	8	20	2.01172	0.6259
800	1	0.76	8	20	1.8938	0.6469
800	1	0.76	8	20	1.76592	0.66625
800	1	0.76	8	20	1.63223	0.68495
800	1	0.76	8	20	1.50186	0.71185
800	1	0.76	8	20	1.37066	0.73416
800	1	0.76	8	20	1.25274	0.75253
800	1	0.76	8	20	1.14064	0.77319
800	1	0.76	8	20	0.99117	0.80042
800	1	0.76	8	20	0.86993	0.82142
800	1	0.76	8	20	0.75783	0.84077
800	1	0.76	8	20	0.62746	0.86669
800	1	0.76	8	20	0.49377	0.8926
800	1	0.76	8	20	0.37834	0.91589
800	1	0.76	8	20	0.27288	0.93787
800	1	0.76	8	20	0.1915	0.95034
800	1	0.76	8	20	0.12009	0.95165
800	1	0.76	8	20	0.07608	0.96149
800	1	0.76	8	20	0.02044	0.97855
800	1	0.48	4	20	2.77734	0.39265
800	1	0.48	4	20	2.72828	0.39973
800	1	0.48	4	20	2.63455	0.41717
800	1	0.48	4	20	2.48956	0.43869
800	1	0.48	4	20	2.37387	0.45504
800	1	0.48	4	20	2.25597	0.47629
800	1	0.48	4	20	2.1271	0.5049
800	1	0.48	4	20	1.99529	0.5286
800	1	0.48	4	20	1.88838	0.55694
800	1	0.48	4	20	1.73461	0.58255
800	1	0.48	4	20	1.60866	0.61225
800	1	0.48	4	20	1.4959	0.63568
800	1	0.48	4	20	1.38093	0.66129
800	1	0.48	4	20	1.26817	0.6948
800	1	0.48	4	20	1.11732	0.72041
800	1	0.48	4	20	0.99138	0.75093
800	1	0.48	4	20	0.87861	0.78771
800	1	0.48	4	20	0.74461	0.82667
800	1	0.48	4	20	0.60182	0.85719
800	1	0.48	4	20	0.50296	0.89997
800	1	0.48	4	20	0.27816	0.97653
800	1	0.48	4	20	0.14343	1.02039
800	1	0.48	4	20	0.0746	1.06017
800	1	0.48	4	20	0.01455	1.06753
800	1	0.48	15	20	2.96113	0.40491
800	1	0.48	15	20	2.81834	0.42643
800	1	0.48	15	20	2.61551	0.4406
800	1	0.48	15	20	2.47272	0.4722
800	1	0.48	15	20	2.36581	0.48855
800	1	0.48	15	20	2.25085	0.51307
800	1	0.48	15	20	2.12197	0.53759
800	1	0.48	15	20	1.99822	0.55912
800	1	0.48	15	20	1.87447	0.58555
800	1	0.48	15	20	1.7434	0.61416
800	1	0.48	15	20	1.62477	0.63568
800	1	0.48	15	20	1.50468	0.6602
800	1	0.48	15	20	1.38093	0.68663
800	1	0.48	15	20	1.24913	0.7245
800	1	0.48	15	20	1.14222	0.75093
800	1	0.48	15	20	1.01334	0.78063
800	1	0.48	15	20	0.88447	0.81033
800	1	0.48	15	20	0.76658	0.84193
800	1	0.48	15	20	0.63184	0.88062
800	1	0.48	15	20	0.50589	0.9174
800	1	0.48	15	20	0.38507	0.95418
800	1	0.48	15	20	0.28036	0.9877
800	1	0.48	15	20	0.19835	1.0144
800	1	0.48	15	20	0.13537	1.04192
800	1	0.48	15	20	0.09657	1.05717
800	1	0.48	15	20	0.04458	1.07979
800	1	0.48	15	20	0.01455	1.11739
800	1	0.48	20	20	2.49176	0.39782
800	1	0.48	20	20	2.25597	0.4376
800	1	0.48	20	20	2.13003	0.46621
800	1	0.48	20	20	2.00921	0.49264
800	1	0.48	20	20	1.88033	0.51634
800	1	0.48	20	20	1.75951	0.54059
800	1	0.48	20	20	1.6277	0.57247
800	1	0.48	20	20	1.50688	0.60189
800	1	0.48	20	20	1.38093	0.6286
800	1	0.48	20	20	1.25499	0.66129
800	1	0.48	20	20	1.13929	0.6929
800	1	0.48	20	20	0.98552	0.73458
800	1	0.48	20	20	0.73582	0.81332
800	1	0.48	20	20	0.60182	0.84902
800	1	0.48	20	20	0.50589	0.88062
800	1	0.48	20	20	0.30526	0.94383
800	1	0.48	20	20	0.2064	0.99287
800	1	0.48	20	20	0.08339	1.04301
800	1	0.48	20	20	0.00943	1.08878
800	1	0.48	8	6	2.379	0.39226
800	1	0.48	8	6	2.27182	0.41096
800	1	0.48	8	6	2.12573	0.4319
800	1	0.48	8	6	1.9914	0.45925
800	1	0.48	8	6	1.88349	0.48214
800	1	0.48	8	6	1.74327	0.51341
800	1	0.48	8	6	1.62802	0.54383
800	1	0.48	8	6	1.51277	0.56672
800	1	0.48	8	6	1.38284	0.59408
800	1	0.48	8	6	1.25951	0.62227
800	1	0.48	8	6	1.1193	0.66191
800	1	0.48	8	6	1.00111	0.69346
800	1	0.48	8	6	0.87191	0.72779
800	1	0.48	8	6	0.71996	0.77804
800	1	0.48	8	6	0.61278	0.81042
800	1	0.48	8	6	0.5056	0.84727
800	1	0.48	8	6	0.37126	0.91398
800	1	0.48	8	6	0.25821	0.94552
800	1	0.48	8	6	0.18921	0.98405
800	1	0.48	8	6	0.12901	1.01224
800	1	0.48	8	6	0.0791	1.03541
800	1	0.48	8	6	0.0189	1.07728
800	1	0.48	8	56	2.22777	0.39952
800	1	0.48	8	56	2.14482	0.41208
800	1	0.48	8	56	2.00167	0.43608
800	1	0.48	8	56	1.87541	0.47154
800	1	0.48	8	56	1.75722	0.49163
800	1	0.48	8	56	1.6361	0.52401
800	1	0.48	8	56	1.50396	0.5617
800	1	0.48	8	56	1.23749	0.62842
800	1	0.48	8	56	1.13031	0.66526
800	1	0.48	8	56	0.99524	0.70071
800	1	0.48	8	56	0.86604	0.74677
800	1	0.48	8	56	0.75299	0.78641
800	1	0.48	8	56	0.6047	0.83973
800	1	0.48	8	56	0.49165	0.87546
800	1	0.48	8	56	0.37126	0.92347
800	1	0.48	8	56	0.28317	0.95585
800	1	0.48	8	56	0.14516	1.01559
800	1	0.48	8	56	0.07396	1.04909
800	1	0.48	8	56	0.01303	1.08761
800	1	0.48	8	105	1.97745	0.38919
800	1	0.48	8	105	1.85926	0.41096
800	1	0.48	8	105	1.76823	0.43078
800	1	0.48	8	105	1.63096	0.44976
800	1	0.48	8	105	1.49882	0.47684
800	1	0.48	8	105	1.36962	0.51257
800	1	0.48	8	105	1.23455	0.55221
800	1	0.48	8	105	1.10829	0.59408
800	1	0.48	8	105	1.00331	0.62842
800	1	0.48	8	105	0.8609	0.68397
800	1	0.48	8	105	0.71775	0.73002
800	1	0.48	8	105	0.56653	0.79479
800	1	0.48	8	105	0.50046	0.82828
800	1	0.48	8	105	0.36245	0.89947
800	1	0.48	8	105	0.26923	0.94022
800	1	0.48	8	105	0.19802	0.99047
800	1	0.48	8	105	0.09304	1.04378
800	1	0.48	8	105	0.01303	1.09487
700	1	0.48	4	20	1.78578	0.2592
700	1	0.48	4	20	1.74121	0.27048
700	1	0.48	4	20	1.59749	0.31154
700	1	0.48	4	20	1.50471	0.3413
700	1	0.48	4	20	1.25547	0.4152
700	1	0.48	4	20	1.381	0.37363
700	1	0.48	4	20	1.12722	0.46036
700	1	0.48	4	20	1.00442	0.5127
700	1	0.48	4	20	0.91437	0.55375
700	1	0.48	4	20	0.81886	0.60045
700	1	0.48	4	20	0.70242	0.65433
700	1	0.48	4	20	0.61692	0.70103
700	1	0.48	4	20	0.50777	0.75902
700	1	0.48	4	20	0.40134	0.81187
700	1	0.48	4	20	0.31674	0.8673
700	1	0.48	4	20	0.24761	0.91707
700	1	0.48	4	20	0.18212	0.96942
700	1	0.48	4	20	0.13755	0.99867
700	1	0.48	4	20	0.09025	1.03972
700	1	0.48	4	20	0.01202	1.10848
700	1	0.48	4	20	0.04295	1.07667
700	1	0.48	15	20	1.77669	0.23867
700	1	0.48	15	20	1.74303	0.2515
700	1	0.48	15	20	1.59749	0.29717
700	1	0.48	15	20	1.50744	0.32796
700	1	0.48	15	20	1.40738	0.36337
700	1	0.48	15	20	1.28549	0.40647
700	1	0.48	15	20	1.12722	0.47113
700	1	0.48	15	20	1.00442	0.52399
700	1	0.48	15	20	0.92164	0.56504
700	1	0.48	15	20	0.83887	0.59737
700	1	0.48	15	20	0.71607	0.65844
700	1	0.48	15	20	0.60328	0.71643
700	1	0.48	15	20	0.49958	0.77185
700	1	0.48	15	20	0.40589	0.82163
700	1	0.48	15	20	0.31674	0.88013
700	1	0.48	15	20	0.24761	0.93093
700	1	0.48	15	20	0.17302	0.98225
700	1	0.48	15	20	0.13209	1.01201
700	1	0.48	15	20	0.09935	1.04588
700	1	0.48	15	20	0.05295	1.07359
700	1	0.48	15	20	0.01384	1.10489
700	1	0.48	20	20	1.61568	0.22892
700	1	0.48	20	20	1.51472	0.26279
700	1	0.48	20	20	1.44468	0.28588
700	1	0.48	20	20	1.34098	0.32078
700	1	0.48	20	20	1.2582	0.35772
700	1	0.48	20	20	1.13086	0.41212
700	1	0.48	20	20	1.00533	0.46292
700	1	0.48	20	20	0.86434	0.5322
700	1	0.48	20	20	0.72607	0.59635
700	1	0.48	20	20	0.62329	0.65587
700	1	0.48	20	20	0.50958	0.72566
700	1	0.48	20	20	0.40225	0.78878
700	1	0.48	20	20	0.33039	0.83548
700	1	0.48	20	20	0.26853	0.88013
700	1	0.48	20	20	0.18758	0.94068
700	1	0.48	20	20	0.13027	0.98327
700	1	0.48	20	20	0.06751	1.04023
700	1	0.48	20	20	0.01748	1.07
700	1	0.48	20	20	0	1.10335
