# Supplementary material for: Performance Analysis of Anode-Supported Solid Oxide Fuel Cells: A Machine Learning Approach
Source: Materials (Basel). 2022 Nov 3;15(21):7760. doi: 10.3390/ma15217760 (PMC9655730; doi:10.3390/ma15217760)
Supplement: Supplementary file 1 [file materials-15-07760-s001.zip › Source code (Appendix SA).py]

import numpy
import pandas as pd
import numpy as np
from sklearn.preprocessing import StandardScaler
import matplotlib.pyplot as plt
from sklearn.decomposition import PCA
import seaborn as sns
from sklearn.model_selection import train_test_split
from sklearn.metrics import r2_score, mean_squared_error, mean_absolute_error, explained_variance_score
from sklearn.model_selection import ShuffleSplit, GridSearchCV
from yellowbrick.model_selection import LearningCurve
from yellowbrick.regressor import PredictionError
from sklearn.linear_model import LinearRegression
from sklearn.neighbors import KNeighborsRegressor
from sklearn.tree import DecisionTreeRegressor
from sklearn.svm import SVR
from sklearn.ensemble import RandomForestRegressor, GradientBoostingRegressor
from sklearn.gaussian_process import GaussianProcessRegressor
from sklearn.gaussian_process.kernels import DotProduct, WhiteKernel, Matern
from sklearn.neural_network import MLPRegressor

# Importing data
data= pd.read_excel('Dataset directory')
X=data[['Temperature (°C)','Anode support thickness (mm)','Anode support porosity (%)','Electrolyte thickness (μm)','CFL thickness (μm)','Current density (A cm-2)']]
y=data['Voltage (V)']

# Standardization
sc= StandardScaler()
X_std= sc.fit_transform(X)
X_std=pd.DataFrame(X_std,columns=X.columns)

# Plotting standard features distribution
plt.figure(figsize=(10,10))
plot=pd.plotting.scatter_matrix(pd.DataFrame(X_std),c=y,figsize=(15,15),alpha=1,grid='false')

# Features decomposition
pca=PCA(n_components=6)
pca.fit(X_std)
X_decomposited= pca.fit_transform(X_std)
X_decomposited=pd.DataFrame(X_decomposited, columns=['component0','component1','component2','component3','component4','component5'])

# Ploting decoposed features
plt.figure(figsize=(10,10))
plot1=pd.plotting.scatter_matrix(pd.DataFrame(X_decomposited),c=y,figsize=(15,15),alpha=1,grid='false')

# Plotting Pearson corelation heatmap
data=pd.concat((pd.DataFrame(X_decomposited),pd.DataFrame(y)), axis=1)
fig, ax = plt.subplots(figsize=(10,8))
sns.heatmap(np.round(np.array(pd.DataFrame(data.corr())),decimals=4), -1,1 ,annot=True, linewidths=.5, cmap="YlGnBu")

# Spliting data into train and test sets
X_train, X_test, y_train, y_test= train_test_split(X_decomposited,y,test_size=0.2,random_state=10)

# Building Linear Regressor
lr= LinearRegression()
lr.fit(X_train,y_train)
print('LR train score:' ,lr.score(X_train,y_train))
print('LR test score:' ,lr.score(X_test,y_test))
y_pred= lr.predict(X_test)
print('r2_score:',r2_score(y_test, y_pred))
print('mean_squared_error:', mean_squared_error(y_test, y_pred))
print('mean_absolute_error:', mean_absolute_error(y_test, y_pred))

# Plotting Learning curve for linear regressor
cv= ShuffleSplit(n_splits=10,random_state=10)
sizes = np.linspace(0.3, 1.0, 10)
model = lr
plt.figure(figsize=(8,6))
visualizer = LearningCurve(model, cv=cv, scoring='r2', train_sizes=sizes, n_jobs=-1, size=(720, 480))
visualizer.fit(X_decomposited,y)
visualizer.show()

# Plotting prediction error for linear regressor
model = lr
plt.figure(figsize=(10,10))
visualizer = PredictionError(model)
visualizer.fit(X_train, y_train)
visualizer.score(X_test, y_test)
b= np.arange(0,1.5,0.1)
a= b + 0.05
c= b - 0.05
plt.plot(b,a,ls='--',color='green')
plt.plot(b,c,ls='--', color='green', label='±5 error band')
plt.legend(fontsize=24, loc='upper right')
visualizer.show()

# Building KNN regressor

knn= KNeighborsRegressor(weights='distance',n_neighbors=1)
cv= ShuffleSplit(n_splits=10,random_state=10)
gscv=GridSearchCV(knn,param_grid={'n_neighbors': range(1,20)}, cv=cv, n_jobs=-1, verbose=5)
gscv.fit(X_train,y_train)
print ( 'GSCV best score is:' , gscv.best_score_)
print ( 'GSCV best param is:' , gscv.best_params_)

knn2= KNeighborsRegressor(weights='distance',n_neighbors=2)
knn2.fit(X_train,y_train)
print('KNN train score:' ,knn2.score(X_train,y_train))
print('KNN test score:' ,knn2.score(X_test,y_test))
y_pred= knn2.predict(X_test)
print('r2_score:',r2_score(y_test, y_pred))
print('mean_squared_error:', mean_squared_error(y_test, y_pred))
print('mean_absolute_error:', mean_absolute_error(y_test, y_pred))

# Plotting learning curve for KNN regressor
cv= ShuffleSplit(n_splits=10,random_state=10)
sizes = np.linspace(0.3, 1.0, 10)
model = knn2
plt.figure(figsize=(8,6))
visualizer = LearningCurve(model, cv=cv, scoring='r2', train_sizes=sizes, n_jobs=-1, size=(720, 480))
visualizer.fit(X_decomposited,y)
visualizer.show()

# Plotting prediction error for KNN regressor
model = knn2
plt.figure(figsize=(10,10))
visualizer = PredictionError(model)
visualizer.fit(X_train, y_train)
visualizer.score(X_test, y_test)
b=np.arange(0,1.5,0.1)
a=b+0.05
c=b-0.05
plt.plot(b,a,ls='--',color='green')
plt.plot(b,c,ls='--', color='green', label='±5 error band')
plt.legend(fontsize=24, loc='upper right')
visualizer.show() 

# Building decision tree regressor
dr= DecisionTreeRegressor(random_state=0)
gscv= GridSearchCV(dr, cv=cv, n_jobs=-1, param_grid= {'max_depth': np.arange(1,20,1)}, verbose=5)
gscv.fit(X_train,y_train)
print ( 'GSCV best score is:' , gscv.best_score_)
print ( 'GSCV best param is:' , gscv.best_params_)
dr10= DecisionTreeRegressor(random_state=0, max_depth=10)
dr10.fit(X_train,y_train)
y_pred=dr10.predict(X_test)
print ( 'GSCV train score is:' , dr10.score(X_train,y_train))
print ( 'GSCV test score is:' , dr10.score(X_test,y_test))
print('r2_score:',r2_score(y_test, y_pred))
print('mean_squared_error:', mean_squared_error(y_test, y_pred))
print('mean_absolute_error:', mean_absolute_error(y_test, y_pred))

# Plotting learning curve for decision tree regressor
cv= ShuffleSplit(n_splits=10,random_state=10)
sizes = np.linspace(0.3, 1.0, 10)
model = dr10
plt.figure(figsize=(8,6))
visualizer = LearningCurve(model, cv=cv, scoring='r2', train_sizes=sizes, n_jobs=-1, size=(720, 480))
visualizer.fit(X_decomposited,y)
visualizer.show()

# Plotting prediction error for decision tree regressor
plt.figure(figsize=(10,10))
model = dr10
visualizer = PredictionError(model)
visualizer.fit(X_train, y_train)
visualizer.score(X_test, y_test)
b=np.arange(0,1.5,0.1)
a=b+0.05
c=b-0.05
plt.plot(b,a,ls='--',color='green')
plt.plot(b,c,ls='--', color='green', label='±5 error band')
plt.legend(fontsize=24, loc='upper right')
visualizer.show() 

# Building Support vector regressor
cv= ShuffleSplit(n_splits=10,random_state=10)
svr=SVR()
gscv= GridSearchCV(svr, cv=cv, n_jobs=-1, param_grid= {'kernel':['rbf','sigmoid','poly','linear'], 'C': np.arange(3.0,6.1,0.1)}, verbose=5)
gscv.fit(X_train,y_train)
print ( 'GSCV best score is:' , gscv.best_score_)
print ( 'GSCV best param is:' , gscv.best_params_)
svr=SVR(kernel='rbf', C=4.7)
svr.fit(X_train,y_train)
y_pred= svr.predict(X_test)
print ( 'SVR train score is:' , svr.score(X_train,y_train))
print ( 'SVR test score is:' , svr.score(X_test,y_test))
print('r2_score:',r2_score(y_test, y_pred))
print('mean_squared_error:', mean_squared_error(y_test, y_pred))
print('mean_absolute_error:', mean_absolute_error(y_test, y_pred))

# Plotting learning curve for Support vector regressor
cv= ShuffleSplit(n_splits=10,random_state=10)
sizes = np.linspace(0.3, 1.0, 10)
model = svr
plt.figure(figsize=(8,6))
visualizer = LearningCurve(model, cv=cv, scoring='r2', train_sizes=sizes, n_jobs=-1, size=(720, 480))
visualizer.fit(X_decomposited,y)
visualizer.show()

# Plotting prediction error for Support vector regressor
plt.figure(figsize=(10,10))
model = svr
visualizer = PredictionError(model)
visualizer.fit(X_train, y_train)
visualizer.score(X_test, y_test)
b=np.arange(0,1.5,0.1)
a=b+0.05
c=b-0.05
plt.plot(b,a,ls='--',color='green')
plt.plot(b,c,ls='--', color='green', label='±5 error band')
plt.legend(fontsize=24, loc='upper right')
visualizer.show() 

# Building Random forest regressor
rr= RandomForestRegressor(n_estimators=2000)
rr.fit(X_train,y_train)
print(rr.score(X_train,y_train))
print(rr.score(X_test,y_test))
y_pred=rr.predict(X_test)
print('r2_score:',r2_score(y_test, y_pred))
print('mean_squared_error:', mean_squared_error(y_test, y_pred))
print('mean_absolute_error:', mean_absolute_error(y_test, y_pred))

# Plotting learning curve for random forest regressor
cv= ShuffleSplit(n_splits=10,random_state=10)
sizes = np.linspace(0.3, 1.0, 10)
model = rr
plt.figure(figsize=(8,6))
visualizer = LearningCurve(model, cv=cv, scoring='r2', train_sizes=sizes, n_jobs=-1, size=(720, 480))
visualizer.fit(X_decomposited,y)
visualizer.show()


# Plotting prediction error for random forest regressor
plt.figure(figsize=(10,10))
model = rr
visualizer = PredictionError(model)
visualizer.fit(X_train, y_train)
visualizer.score(X_test, y_test)
b=np.arange(0,1.5,0.1)
a=b+0.05
c=b-0.05
plt.plot(b,a,ls='--',color='green')
plt.plot(b,c,ls='--', color='green', label='±5 error band')
plt.legend(fontsize=24, loc='upper right')
visualizer.show() 

# Building gradient boosting regressor
gbr= GradientBoostingRegressor(n_estimators=20000)
gbr.fit(X_train,y_train)
print(gbr.score(X_train,y_train))
print(gbr.score(X_test,y_test))
y_pred=gbr.predict(X_test)
print('r2_score:',r2_score(y_test, y_pred))
print('mean_squared_error:', mean_squared_error(y_test, y_pred))
print('mean_absolute_error:', mean_absolute_error(y_test, y_pred))

# Plotting learning curve for gradient boosting regressor
cv= ShuffleSplit(n_splits=10,random_state=10)
sizes = np.linspace(0.3, 1.0, 10)
model = gbr
plt.figure(figsize=(8,6))
visualizer = LearningCurve(model, cv=cv, scoring='r2', train_sizes=sizes, n_jobs=-1, size=(720, 480))
visualizer.fit(X_decomposited,y)
visualizer.show()


# Plotting prediction error for gradient boosting regressor
plt.figure(figsize=(10,10))
model = gbr
visualizer = PredictionError(model)
visualizer.fit(X_train, y_train)
visualizer.score(X_test, y_test)
b=np.arange(0,1.5,0.1)
a=b+0.05
c=b-0.05
plt.plot(b,a,ls='--',color='green')
plt.plot(b,c,ls='--', color='green', label='±5 error band')
plt.legend(fontsize=24, loc='upper right')
visualizer.show() 

# Building Gaussian process regressor
kernel = Matern(length_scale=0.2,nu=0.375) + WhiteKernel(noise_level=1e-10)
gpr = GaussianProcessRegressor(kernel=kernel, random_state=0, alpha=1e-20)
gpr.fit(X_train,y_train)
print(gpr.score(X_train,y_train))
print(gpr.score(X_test,y_test))
y_pred=gpr.predict(X_test)
print('r2_score:',r2_score(y_test, y_pred))
print('mean_squared_error:', mean_squared_error(y_test, y_pred))
print('mean_absolute_error:', mean_absolute_error(y_test, y_pred))

# Plotting learning curve for gaussian process regressor
cv= ShuffleSplit(n_splits=10,random_state=10)
sizes = np.linspace(0.3, 1.0, 10)
model = gpr
plt.figure(figsize=(8,6))
visualizer = LearningCurve(model, cv=cv, scoring='r2', train_sizes=sizes, n_jobs=-1, size=(720, 480))
visualizer.fit(X_decomposited,y)
visualizer.show()

# Plotting prediction error for gaussian process regressor
plt.figure(figsize=(10,10))
model = gpr
visualizer = PredictionError(model)
visualizer.fit(X_train, y_train)
visualizer.score(X_test, y_test)
b=np.arange(0,1.5,0.1)
a=b+0.05
c=b-0.05
plt.plot(b,a,ls='--',color='green')
plt.plot(b,c,ls='--', color='green', label='±5 error band')
plt.legend(fontsize=24, loc='upper right')
visualizer.show() 

# Building MLP regressor
nnr= MLPRegressor(hidden_layer_sizes=(300,300),activation='relu',random_state=123, solver='lbfgs',alpha=0.011, max_iter=2000)
nnr.fit(X_train,y_train)
print(nnr.score(X_train,y_train))
print(nnr.score(X_test, y_test))
y_pred=nnr.predict(X_test)
print('r2_score:',r2_score(y_test, y_pred))
print('mean_squared_error:', mean_squared_error(y_test, y_pred))
print('mean_absolute_error:', mean_absolute_error(y_test, y_pred))

# Plotting learning curve for MLP regressor
cv= ShuffleSplit(n_splits=10,random_state=10)
sizes = np.linspace(0.3, 1.0, 10)
model = nnr
plt.figure(figsize=(8,6))
visualizer = LearningCurve(model, cv=cv, scoring='r2', train_sizes=sizes, n_jobs=-1, size=(720, 480))
visualizer.fit(X_decomposited,y)
visualizer.show()

# Plotting prediction error for MLP regressor
plt.figure(figsize=(10,10))
model = nnr
visualizer = PredictionError(model)
visualizer.fit(X_train, y_train)
visualizer.score(X_test, y_test)
b=np.arange(0,1.5,0.1)
a=b+0.05
c=b-0.05
plt.plot(b,a,ls='--',color='green')
plt.plot(b,c,ls='--', color='green', label='±5 error band')
plt.legend(fontsize=24, loc='upper right')
visualizer.show() 

# Building the best model to predict the Current-Voltage dependency
# The best model is MLP regressor with tuned hyperparameters
def predict(x):
    x= sc.transform(x)
    x= pca.transform(x)
    return(nnr.predict(x))

# Plotting effect of operating temperature on current-voltage dependency
data800= pd.read_excel('./800-1-0.48-8-20.xlsx')
data700= pd.read_excel('./700-1-0.48-8-20.xlsx')
data600= pd.read_excel('./600-1-0.48-8-20.xlsx')
plt.figure(figsize=(12,12))
plt.scatter(data600['Current density (A cm-2)'], data600['Voltage (V)'], c='red', label='600')
plt.scatter(data700['Current density (A cm-2)'], data700['Voltage (V)'], c='blue', label='700')
plt.scatter(data800['Current density (A cm-2)'], data800['Voltage (V)'], c='green', label='800')
plt.plot(data600['Current density (A cm-2)'], predict(data600.iloc[:,:6]), c='red', label='600')
plt.plot(data700['Current density (A cm-2)'], predict(data700.iloc[:,:6]), c='blue', label='700')
plt.plot(data800['Current density (A cm-2)'], predict(data800.iloc[:,:6]), c='green', label='800')
plt.ylabel('Voltage (V)')
plt.xlabel('Current density (A cm^-2)')
plt.legend()
plt.show()

# Plotting effect of CFL thickness on current-voltage dependency
CFL6= pd.read_excel('./800-1-0.48-8-6.xlsx')
CFL20= pd.read_excel('./800-1-0.48-8-20.xlsx')
CFL56= pd.read_excel('./800-1-0.48-8-56.xlsx')
CFL105= pd.read_excel('./800-1-0.48-8-105.xlsx')
plt.figure(figsize=(12,12))
plt.scatter(CFL6['Current density (A cm-2)'], CFL6['Voltage (V)'], c='red', label='6')
plt.scatter(CFL20['Current density (A cm-2)'], CFL20['Voltage (V)'], c='blue', label='20')
plt.scatter(CFL56['Current density (A cm-2)'], CFL56['Voltage (V)'], c='green', label='56')
plt.scatter(CFL105['Current density (A cm-2)'], CFL105['Voltage (V)'], c='orange', label='105')
plt.plot(CFL6['Current density (A cm-2)'], predict(CFL6.iloc[:,:6]), c='red', label='6')
plt.plot(CFL20['Current density (A cm-2)'], predict(CFL20.iloc[:,:6]), c='blue', label='20')
plt.plot(CFL56['Current density (A cm-2)'], predict(CFL56.iloc[:,:6]), c='green', label='56')
plt.plot(CFL105['Current density (A cm-2)'], predict(CFL105.iloc[:,:6]), c='orange', label='105')
plt.ylabel('Voltage (V)')
plt.xlabel('Current density (A cm^-2)')
plt.legend()
plt.show()

# Plotting effect of Porosity on current-voltage dependency
Porosity32= pd.read_excel('./800-1-0.32-8-20.xlsx')
Porosity48= pd.read_excel('./800-1-0.48-8-20.xlsx')
Porosity57= pd.read_excel('./800-1-0.57-8-20.xlsx')
Porosity76= pd.read_excel('./800-1-0.76-8-20.xlsx')
plt.figure(figsize=(12,12))
plt.scatter(Porosity32['Current density (A cm-2)'], Porosity32['Voltage (V)'], c='red', label='0.32')
plt.scatter(Porosity48['Current density (A cm-2)'], Porosity48['Voltage (V)'], c='blue', label='0.48')
plt.scatter(Porosity57['Current density (A cm-2)'], Porosity57['Voltage (V)'], c='green', label='0.57')
plt.scatter(Porosity76['Current density (A cm-2)'], Porosity76['Voltage (V)'], c='orange', label='0.76')
plt.plot(Porosity32['Current density (A cm-2)'], predict(Porosity32.iloc[:,:6]), c='red', label='0.32')
plt.plot(Porosity48['Current density (A cm-2)'], predict(Porosity48.iloc[:,:6]), c='blue', label='0.48')
plt.plot(Porosity57['Current density (A cm-2)'], predict(Porosity57.iloc[:,:6]), c='green', label='0.57')
plt.plot(Porosity76['Current density (A cm-2)'], predict(Porosity76.iloc[:,:6]), c='orange', label='0.76')
plt.ylabel('Voltage (V)')
plt.xlabel('Current density (A cm^-2)')
plt.legend()
plt.show()

# Plotting effect of anode support thickness on current-voltage dependency
Thickness05= pd.read_excel('./800-0.5-0.48-8-20.xlsx')
Thickness1= pd.read_excel('./800-1.0-0.48-8-20.xlsx')
Thickness145= pd.read_excel('./800-1.45-0.48-8-20.xlsx')
Thickness245= pd.read_excel('./800-2.45-0.48-8-20.xlsx')
plt.figure(figsize=(12,12))
plt.scatter(Thickness05['Current density (A cm-2)'], Thickness05['Voltage (V)'], c='red', label='0.5')
plt.scatter(Thickness1['Current density (A cm-2)'], Thickness1['Voltage (V)'], c='blue', label='1')
plt.scatter(Thickness145['Current density (A cm-2)'], Thickness145['Voltage (V)'], c='green', label='1.45')
plt.scatter(Thickness245['Current density (A cm-2)'], Thickness245['Voltage (V)'], c='orange', label='2.45')
plt.plot(Thickness05['Current density (A cm-2)'], predict(Thickness05.iloc[:,:6]), c='red', label='0.5')
plt.plot(Thickness1['Current density (A cm-2)'], predict(Thickness1.iloc[:,:6]), c='blue', label='1')
plt.plot(Thickness145['Current density (A cm-2)'], predict(Thickness145.iloc[:,:6]), c='green', label='1.45')
plt.plot(Thickness245['Current density (A cm-2)'], predict(Thickness245.iloc[:,:6]), c='orange', label='2.45')
plt.ylabel('Voltage (V)')
plt.xlabel('Current density (A cm^-2)')
plt.legend()
plt.show()

# Plotting effect of electrolyte thickness on current-voltage dependency
ET4= pd.read_excel('./800-1-0.48-4-20.xlsx')
ET8= pd.read_excel('./800-1-0.48-8-20.xlsx')
ET15= pd.read_excel('./800-1-0.48-15-20.xlsx')
ET20= pd.read_excel('./800-1-0.48-20-20.xlsx')
plt.figure(figsize=(12,12))
plt.scatter(ET4['Current density (A cm-2)'], ET4['Voltage (V)'], c='red', label='4')
plt.scatter(ET8['Current density (A cm-2)'], ET8['Voltage (V)'], c='blue', label='8')
plt.scatter(ET15['Current density (A cm-2)'], ET15['Voltage (V)'], c='green', label='15')
plt.scatter(ET20['Current density (A cm-2)'], ET20['Voltage (V)'], c='orange', label='20')
plt.plot(ET4['Current density (A cm-2)'], predict(ET4.iloc[:,:6]), c='red', label='4')
plt.plot(ET8['Current density (A cm-2)'], predict(ET8.iloc[:,:6]), c='blue', label='8')
plt.plot(ET15['Current density (A cm-2)'], predict(ET15.iloc[:,:6]), c='green', label='15')
plt.plot(ET20['Current density (A cm-2)'], predict(ET20.iloc[:,:6]), c='orange', label='20')
plt.ylabel('Voltage (V)')
plt.xlabel('Current density (A cm^-2)')
plt.legend()
plt.show()
